# Supplementary material for: Plastic Responses of Iris pumila Functional and Mechanistic Leaf Traits to Experimental Warming
Source: Plants (Basel). 2025 Mar 19;14(6):960. doi: 10.3390/plants14060960 (PMC11944494; doi:10.3390/plants14060960)
Supplement: Supplementary file 1 [file plants-14-00960-s001.zip]

Archive with 1 entries (1 files):
- plants-3428304-supplementary.pdf
